# Supplementary material for: The Influence of Genetic Variation on Social Disposition, Romantic Relationships and Social Networks: a Replication Study
Source: Adapt Human Behav Physiol. 2018 Aug 29;4(4):400–22. doi: 10.1007/s40750-018-0101-8 (PMC6190642; doi:10.1007/s40750-018-0101-8)
Supplement: Supplementary file 2 — The t statistics for the PLINK models for each of the SNPs and social measures, indicating the p-level for significant genetic associations (for clarity of presentation, the significance levels for age and sex covariates are not shown), for the subclinical sample with a history of mental illness. (XLSX 41 kb) [file 40750_2018_101_MOESM2_ESM.xlsx]

## Sheet: raw_results_summary
	Table S2. Subclinical Results Summary Table
				Disposition (Attachment and Empathy) (t)									Romantic Relationships (t)					Wider Network (t)
	Gene	SNP [genotype frequencies]	Model Paramater	Avoidant	Avoidant p	Anxiety	Anxiety p	Empathy	Empathy p	RMET	RTME p		RAS	RAS p	SOI	SOI p		Network	Netowrk p	IOS	OIS p
	AR	rs6152	add	-1.839	0.0687	0.5085	0.6122	-0.4013	0.6891	0.915	0.3623		0.7152	0.4774	0.7152	0.476		-0.5011	0.6174	-0.1609	0.8725
			age	0.445	0.6572	-0.9613	0.3386	-1.002	0.3189	-0.7159	0.4756		-2.315	0.02421	-2.589	0.01099		-0.09191	0.9269	-0.02476	0.9803
			sex	1.139	0.2572	-2.181	0.03138	-3.13	0.002265	0.1013	0.9195		2.53	0.01419	2.416	0.0174		-2.096	0.03856	-2.447	0.01606
			add x sex	-1.181	0.2404	-0.9379	0.3505	2.226	0.02812	-1.187	0.2377		-1.421	0.1607	-1.003	0.3182		-0.4064	0.6853	0.6891	0.4923
	OPRM1	rs1799971	add	-0.2263	0.8213	-0.8305	0.4078	-0.5886	0.5572	-0.4006	0.6894		1.147	0.2549	-0.5592	0.577		0.4333	0.6655	-0.5047	0.6146
			domdev	1.367	0.1741	0.7348	0.4638	0.1777	0.8593	-0.1452	0.8848		-0.536	0.5935	0.5359	0.593		0.5215	0.6029	-0.6011	0.5488
			age	0.8311	0.4074	-0.7457	0.4572	-1.702	0.09115	-1.062	0.2902		-2.691	0.008718	-2.543	0.01215		0.5813	0.5621	-0.2031	0.8394
			sex	2.295	0.02336	-1.288	0.2001	-3.961	0.000123	-1.711	0.08944		1.751	0.0839	2.742	0.006969		-2.028	0.04467	-2.334	0.02112
			add x sex	-1.095	0.2755	-0.417	0.6774	2.59	0.0107	1.048	0.2966		0.3724	0.7106	0.81	0.4194		-1.106	0.2706	0.8314	0.4073
			domdev x sex	0.2024	0.8399	-0.1804	0.8571	-1.332	0.1853	-0.1297	0.897		0.1446	0.8854	-1.027	0.3061		0.6854	0.4943	-0.02271	0.9819
			geno_2df	2.969	0.2266	0.7329	0.6932	0.4609	0.7942	0.5292	0.7675		1.449	0.4845	0.352	0.8386		1.544	0.4622	2.091	0.3516
		rs495491	add	NA	NA	NA	NA	NA	NA	NA	NA		NA	NA	NA	NA		NA	NA	NA	NA
			domdev	NA	NA	NA	NA	NA	NA	NA	NA		NA	NA	NA	NA		NA	NA	NA	NA
			age	NA	NA	NA	NA	NA	NA	NA	NA		NA	NA	NA	NA		NA	NA	NA	NA
			sex	NA	NA	NA	NA	NA	NA	NA	NA		NA	NA	NA	NA		NA	NA	NA	NA
			add x sex	NA	NA	NA	NA	NA	NA	NA	NA		NA	NA	NA	NA		NA	NA	NA	NA
			domdev x sex	NA	NA	NA	NA	NA	NA	NA	NA		NA	NA	NA	NA		NA	NA	NA	NA
			geno_2df	NA	NA	NA	NA	NA	NA	NA	NA		NA	NA	NA	NA		NA	NA	NA	NA
		rs3778151	add	NA	NA	NA	NA	NA	NA	NA	NA		NA	NA	NA	NA		NA	NA	NA	NA
			domdev	NA	NA	NA	NA	NA	NA	NA	NA		NA	NA	NA	NA		NA	NA	NA	NA
			age	NA	NA	NA	NA	NA	NA	NA	NA		NA	NA	NA	NA		NA	NA	NA	NA
			sex	NA	NA	NA	NA	NA	NA	NA	NA		NA	NA	NA	NA		NA	NA	NA	NA
			add x sex	NA	NA	NA	NA	NA	NA	NA	NA		NA	NA	NA	NA		NA	NA	NA	NA
			domdev x sex	NA	NA	NA	NA	NA	NA	NA	NA		NA	NA	NA	NA		NA	NA	NA	NA
			geno_2df	NA	NA	NA	NA	NA	NA	NA	NA		NA	NA	NA	NA		NA	NA	NA	NA
		rs2075572	add	0.8667	0.3877	1.254	0.2121	-1.075	0.2846	-0.6912	0.4907		-1.646	0.1038	-0.5235	0.6015		-0.4967	0.6203	-0.06063	0.9517
			domdev	1.779	0.07761	-0.02261	0.982	0.7023	0.4837	2.406	0.0175		-0.699	0.4866	0.4919	0.6236		0.1575	0.8751	-2.234	0.02717
			age	0.1546	0.8774	-1.008	0.3151	-1.19	0.2362	-0.6431	0.5213		-2.215	0.02967	-2.589	0.0107		0.1813	0.8564	0.08891	0.9293
			sex	3.392	0.0009182	-1.105	0.2713	-1.971	0.05085	-0.6688	0.5048		-0.19	0.8498	2.314	0.0222		-2.106	0.03711	-2.434	0.01628
			add x sex	-1.569	0.119	-0.4075	0.6843	0.2303	0.8182	1.766	0.07978		1.959	0.05372	-0.895	0.3724		1.058	0.2919	0.1076	0.9145
			domdev x sex	-1.92	0.05709	0.5631	0.5743	-0.7287	0.4675	-2.285	0.02392		0.6807	0.4981	0.6129	0.541		-0.676	0.5002	1.89	0.06101
			geno_2df	4.72	0.0944	1.627	0.4434	1.403	0.4959	5.836	0.05404		3.637	0.1622	0.4303	0.8064		0.2511	0.882	5.258	0.07215
		rs648893	add	-0.4539	0.6506	0.1476	0.8829	-0.4093	0.683	0.2412	0.8098		NA	NA	-0.9627	0.3375		1.502	0.1357	1.306	0.194
			domdev	1.799	0.07435	0.3225	0.7476	0.4236	0.6726	0.02063	0.9836		NA	NA	1.039	0.3008		-1.423	0.1572	-2.697	0.007957
			age	0.1969	0.8442	-1.106	0.2707	-1.235	0.2192	-0.5521	0.5818		NA	NA	-2.485	0.01423		0.1672	0.8675	0.2354	0.8143
			sex	3.232	0.001562	-1.486	0.1397	-2.069	0.04058	-1.318	0.1898		NA	NA	2.215	0.02854		-1.969	0.05119	-3.43	0.0008138
			add x sex	0.786	0.4333	-1.069	0.2871	0.4682	0.6405	0.1401	0.8888		NA	NA	0.8465	0.3988		-0.8258	0.4105	-0.9184	0.3602
			domdev x sex	-2.529	0.01267	1.338	0.1832	-0.8292	0.4085	0.3428	0.7323		NA	NA	-0.96	0.3388		0.6868	0.4934	3.088	0.002472
			geno_2df	5.569	0.06175	0.5147	0.7731	0.1954	0.9069	0.1706	0.9182		NA	NA	1.138	0.5662		2.423	0.2978	8.892	0.01172
	AVPR1A	rs11174811	add	0.03318	0.9736	0.01186	0.9906	0.2369	0.8131	0.5617	0.5753		-1.134	0.2602	-0.2535	0.8003		-0.1596	0.8735	0.854	0.3947
			domdev	0.7065	0.4812	-0.3572	0.7215	0.05782	0.954	-0.897	0.3713		2.396	0.01895	0.9649	0.3364		0.5573	0.5783	-0.8259	0.4104
			age	0.6117	0.5418	-1.137	0.2575	-1.416	0.159	-1.086	0.2793		-2.247	0.02745	-2.243	0.02658		0.5046	0.6147	-0.1922	0.8479
			sex	2.471	0.01476	-1.563	0.1206	-3.69	0.0003284	-2.166	0.03212		2.375	0.01999	2.72	0.0074		-2.01	0.04655	-2.169	0.03191
			add x sex	-0.5701	0.5696	0.1282	0.8982	1.408	0.1616	0.9138	0.3625		1.16	0.2496	0.1958	0.8451		-0.9387	0.3497	0.3666	0.7145
			domdev x sex	-0.6877	0.4929	-0.1003	0.9203	-0.2995	0.765	0.7011	0.4845		-2.339	0.02191	-0.5614	0.5755		0.6546	0.5139	0.4261	0.6707
			geno_2df	0.9898	0.6096	0.2269	0.8927	0.1452	0.93	0.809	0.6673		5.766	0.05597	1.233	0.5399		0.397	0.8199	0.8445	0.6556
		rs7294536	add	-1.065	0.2886	-0.6829	0.4959	1.268	0.207	0.01998	0.9841		-0.3796	0.7053	0.1398	0.889		0.8043	0.4227	1.976	0.05027
			domdev	1.172	0.2433	0.09929	0.9211	-1.173	0.2431	0.7903	0.4307		0.3593	0.7203	-0.08081	0.9357		-0.3728	0.7099	-2.377	0.01889
			age	0.6165	0.5386	-0.9476	0.3451	-1.603	0.1114	-0.655	0.5136		-2.683	0.008899	-2.547	0.012		0.3343	0.7387	-0.2142	0.8307
			sex	2.589	0.01071	-1.813	0.07215	-4.413	2.123e-05	-1.135	0.2585		1.931	0.05706	2.063	0.04107		-2.091	0.03851	-2.802	0.005851
			add x sex	-0.7994	0.4255	-0.361	0.7187	1.847	0.06699	0.7812	0.4361		1.108	0.2712	0.5764	0.5653		-1.258	0.2107	-0.2277	0.8203
			domdev x sex	-0.2802	0.7798	0.6586	0.5113	-0.1884	0.8509	-0.725	0.4697		-1.195	0.2358	-0.1353	0.8926		1.139	0.257	1.582	0.116
			geno_2df	1.453	0.4836	0.8557	0.6519	1.721	0.423	1.482	0.4765		0.171	0.918	0.02088	0.9896		0.7597	0.684	5.748	0.05649
	OXTR	rs7632287	add	-1.395	0.1654	0.1301	0.8967	-1.548	0.124	-0.472	0.6377		1.393	0.1676	-0.3072	0.7592		-0.9268	0.3558	-0.3202	0.7494
			domdev	-0.2184	0.8274	-0.5939	0.5536	0.4769	0.6342	-0.5679	0.5711		-0.01566	0.9875	0.2276	0.8203		1.559	0.1215	0.2501	0.8029
			age	0.3638	0.7166	-0.8227	0.4122	-1.586	0.1152	-0.6867	0.4935		-2.417	0.01803	-2.81	0.00572		0.1348	0.893	0.07662	0.939
			sex	0.3818	0.7033	-0.8186	0.4145	-3.586	0.0004757	-0.9515	0.3431		2.178	0.03243	1.85	0.06661		-1.209	0.2289	-0.9107	0.3641
			add x sex	3.13	0.002161	-0.9144	0.3622	-0.1817	0.8561	-0.7012	0.4844		-0.5532	0.5817	-0.8032	0.4233		-0.522	0.6026	-1.389	0.1672
			domdev x sex	-1.608	0.1103	0.07656	0.9391	1.945	0.0539	0.941	0.3484		-0.01472	0.9883	1.675	0.0964		-0.7063	0.4813	0.8151	0.4165
			geno_2df	3.481	0.1755	0.418	0.8114	2.639	0.2672	1.266	0.531		2.649	0.2659	0.09839	0.952		2.434	0.2961	0.1094	0.9468
		rs1042778	add	0.9572	0.3402	1.083	0.2808	-0.8069	0.4212	-2.285	0.0239		-0.5972	0.5521	0.2079	0.8357		-1.514	0.1326	-0.7356	0.4633
			domdev	-0.7017	0.4841	-0.2817	0.7786	-0.03646	0.971	0.6089	0.5437		-1.715	0.0903	0.8083	0.4204		0.9054	0.3669	0.5197	0.6041
			age	0.3837	0.7018	-1.218	0.2253	-1.146	0.2539	-0.7592	0.4491		-2.816	0.00616	-2.547	0.01201		0.147	0.8833	0.05897	0.9531
			sex	1.037	0.3017	-0.6306	0.5294	-2.05	0.04235	-1.271	0.2058		0.5496	0.5841	3.455	0.0007399		-2.273	0.02465	-0.4798	0.6322
			add x sex	-0.5749	0.5663	0.9136	0.3626	-0.4938	0.6223	1.011	0.314		-0.0135	0.9893	-0.6422	0.5218		0.4227	0.6732	-0.1606	0.8726
			domdev x sex	1.202	0.2315	-1.917	0.05737	0.02481	0.9802	-0.765	0.4456		1.828	0.07136	-1.422	0.1573		0.07105	0.9435	-1.305	0.1942
			geno_2df	1.111	0.5738	1.174	0.5559	0.7311	0.6938	5.226	0.07332		3.845	0.1462	0.8689	0.6476		2.541	0.2807	0.6434	0.7249
		rs237887	add	-0.2485	0.8042	0.1	0.9205	0.7123	0.4775	0.2525	0.8011		-1.009	0.3161	0.06259	0.9502		-0.6115	0.542	-0.2037	0.8389
			domdev	0.6188	0.5372	0.7232	0.4708	-1.088	0.2788	-1.026	0.3066		-0.01246	0.9901	1.707	0.0902		1.391	0.1666	-0.4692	0.6397
			age	0.4503	0.6533	-1.209	0.2287	-1.258	0.2105	-0.6116	0.5419		-2.396	0.01896	-2.933	0.003963		0.1853	0.8532	-0.05034	0.9599
			sex	1.243	0.216	-1.08	0.2823	-1.182	0.2394	-0.802	0.424		0.1241	0.9016	1.556	0.1222		-1.808	0.07295	-1.807	0.07304
			add x sex	-0.5923	0.5547	1.229	0.2212	-0.8529	0.3953	-0.8045	0.4226		1.955	0.05421	2.167	0.03202		0.4999	0.618	1.889	0.06107
			domdev x sex	0.3398	0.7346	-1.445	0.1507	0.006664	0.9947	1.218	0.2252		-0.1929	0.8475	-2.318	0.022		-0.3353	0.738	-0.9372	0.3504
			geno_2df	0.4075	0.8157	0.5678	0.7529	1.489	0.475	1.063	0.5876		1.045	0.5929	3.018	0.2211		2.108	0.3486	0.2969	0.862
		rs2268490	add	NA	NA	NA	NA	NA	NA	NA	NA		NA	NA	NA	NA		NA	NA	NA	NA
			domdev	NA	NA	NA	NA	NA	NA	NA	NA		NA	NA	NA	NA		NA	NA	NA	NA
			age	NA	NA	NA	NA	NA	NA	NA	NA		NA	NA	NA	NA		NA	NA	NA	NA
			sex	NA	NA	NA	NA	NA	NA	NA	NA		NA	NA	NA	NA		NA	NA	NA	NA
			add x sex	NA	NA	NA	NA	NA	NA	NA	NA		NA	NA	NA	NA		NA	NA	NA	NA
			domdev x sex	NA	NA	NA	NA	NA	NA	NA	NA		NA	NA	NA	NA		NA	NA	NA	NA
			geno_2df	NA	NA	NA	NA	NA	NA	NA	NA		NA	NA	NA	NA		NA	NA	NA	NA
		rs2254298	add	NA	NA	NA	NA	NA	NA	NA	NA		NA	NA	NA	NA		NA	NA	NA	NA
			domdev	NA	NA	NA	NA	NA	NA	NA	NA		NA	NA	NA	NA		NA	NA	NA	NA
			age	NA	NA	NA	NA	NA	NA	NA	NA		NA	NA	NA	NA		NA	NA	NA	NA
			sex	NA	NA	NA	NA	NA	NA	NA	NA		NA	NA	NA	NA		NA	NA	NA	NA
			add x sex	NA	NA	NA	NA	NA	NA	NA	NA		NA	NA	NA	NA		NA	NA	NA	NA
			domdev x sex	NA	NA	NA	NA	NA	NA	NA	NA		NA	NA	NA	NA		NA	NA	NA	NA
			geno_2df	NA	NA	NA	NA	NA	NA	NA	NA		NA	NA	NA	NA		NA	NA	NA	NA
		rs13316193	add	0.3012	0.7637	-0.7847	0.4341	1.416	0.1592	0.534	0.5943		0.1343	0.8935	-0.6286	0.5307		-0.9152	0.3619	0.3119	0.7557
			domdev	-0.2593	0.7959	-0.05562	0.9557	-0.6693	0.5045	-1.592	0.1139		-0.07216	0.9427	-0.4639	0.6435		2.947	0.003831	-0.3222	0.7478
			age	0.4158	0.6783	-1.228	0.2218	-1.03	0.3052	-0.6972	0.487		-2.435	0.01726	-2.64	0.009343		-0.02322	0.9815	-0.05519	0.9561
			sex	1.099	0.274	0.2798	0.7801	-3.145	0.002075	-0.2978	0.7663		1.747	0.08476	1.629	0.1058		-0.7877	0.4324	0.01202	0.9904
			add x sex	0.04985	0.9603	-1.715	0.08876	2.396	0.01807	-1.11	0.269		0.476	0.6355	0.2709	0.7869		0.04833	0.9615	-1.348	0.1802
			domdev x sex	0.02105	0.9832	-0.09061	0.9279	-0.9251	0.3567	0.9976	0.3204		-0.8877	0.3776	-0.07244	0.9424		-1.598	0.1126	-0.1323	0.895
			geno_2df	0.1215	0.941	0.7122	0.7004	2.071	0.355	2.536	0.2814		0.01955	0.9903	0.8704	0.6471		8.689	0.01298	0.1543	0.9258
		rs53576	add	-0.8293	0.4085	-2.085	0.039	1	0.3191	0.419	0.6759		0.2436	0.8081	-0.6286	0.5307		-1.278	0.2036	0.1193	0.9052
			domdev	-0.4537	0.6508	1.196	0.2338	-0.538	0.5915	-0.2373	0.8128		1.581	0.1179	-0.8389	0.403		2.642	0.009278	1.125	0.2627
			age	0.2167	0.8288	-0.9099	0.3646	-1.33	0.1858	-1.019	0.31		-2.692	0.008698	-2.592	0.01064		0.5085	0.612	0.1907	0.8491
			sex	1.188	0.237	-1.255	0.2117	-1.632	0.1051	-2.021	0.04534		1.972	0.05214	1.897	0.06		-1.879	0.06252	-0.5911	0.5555
			add x sex	-0.3389	0.7352	0.9781	0.3298	-1.349	0.1796	-0.3278	0.7436		0.5704	0.5701	0.3893	0.6977		1.241	0.217	-0.2623	0.7935
			domdev x sex	0.6125	0.5413	-1.083	0.2807	0.4663	0.6418	1.999	0.04772		-0.5328	0.5957	-0.185	0.8535		-1.116	0.2664	-0.8191	0.4142
			geno_2df	1.8	0.4065	4.359	0.1131	1	0.6064	0.1759	0.9158		4.785	0.09142	2.309	0.3151		7.053	0.02941	1.973	0.3729
		rs237897	add	-0.9354	0.3513	-1.661	0.09916	0.8127	0.4179	-0.03516	0.972		0.9896	0.3254	-0.2025	0.8399		-0.9206	0.359	-0.4155	0.6785
			domdev	0.8502	0.3968	0.6126	0.5412	-0.573	0.5676	-0.5225	0.6022		-0.836	0.4057	-0.8797	0.3806		1.423	0.1571	0.8895	0.3754
			age	0.5142	0.608	-1.157	0.2494	-1.141	0.2561	-0.9603	0.3387		-2.774	0.006918	-2.664	0.008681		0.1746	0.8617	0.1308	0.8961
			sex	2.073	0.04015	-1.976	0.05025	-1.766	0.07969	-1.962	0.05183		0.7967	0.4281	1.435	0.1536		-2.194	0.03003	-1.296	0.1974
			add x sex	-0.4049	0.6862	1.559	0.1213	-1.115	0.2667	0.4454	0.6568		0.5452	0.5872	0.3923	0.6954		0.882	0.3794	0.2418	0.8094
			domdev x sex	-0.964	0.3368	-0.5472	0.5852	0.7567	0.4506	1.643	0.1028		0.7352	0.4644	0.2912	0.7713		-0.05588	0.9555	-0.1041	0.9172
			geno_2df	1.223	0.5426	2.769	0.2505	0.7774	0.6779	0.3158	0.8539		1.272	0.5294	1.023	0.5995		2.25	0.3247	0.8134	0.6658
		rs4686302	add	NA	NA	NA	NA	NA	NA	NA	NA		NA	NA	NA	NA		NA	NA	NA	NA
			domdev	NA	NA	NA	NA	NA	NA	NA	NA		NA	NA	NA	NA		NA	NA	NA	NA
			age	NA	NA	NA	NA	NA	NA	NA	NA		NA	NA	NA	NA		NA	NA	NA	NA
			sex	NA	NA	NA	NA	NA	NA	NA	NA		NA	NA	NA	NA		NA	NA	NA	NA
			add x sex	NA	NA	NA	NA	NA	NA	NA	NA		NA	NA	NA	NA		NA	NA	NA	NA
			domdev x sex	NA	NA	NA	NA	NA	NA	NA	NA		NA	NA	NA	NA		NA	NA	NA	NA
			geno_2df	NA	NA	NA	NA	NA	NA	NA	NA		NA	NA	NA	NA		NA	NA	NA	NA
		rs2228485	add	1.734	0.08525	2.292	0.02349	-0.5599	0.5765	1.311	0.1923		-0.1271	0.8992	0.1708	0.8647		-1.163	0.2468	-1.086	0.2795
			domdev	-0.9746	0.3316	-2.296	0.02325	0.9926	0.3228	0.3916	0.696		0.2758	0.7834	-0.02819	0.9776		0.4661	0.6419	1.378	0.1706
			age	0.2493	0.8035	-1.38	0.1698	-0.8818	0.3795	-0.8221	0.4125		-2.451	0.0165	-2.546	0.01205		0.2507	0.8024	0.3882	0.6985
			sex	2.122	0.03569	-0.3292	0.7425	-3.672	0.0003509	0.1423	0.887		1.708	0.09169	2.212	0.02867		-2.255	0.02582	-2.017	0.04578
			add x sex	-0.05471	0.9565	-1.106	0.271	0.6539	0.5144	-2.343	0.02063		-0.249	0.804	0.3925	0.6953		1.337	0.1837	2.689	0.008117
			domdev x sex	-0.641	0.5227	0.1235	0.9019	0.2391	0.8114	1.05	0.2958		0.2115	0.833	-0.4198	0.6753		-1.001	0.3186	-2.174	0.03152
			geno_2df	3.01	0.222	6.853	0.0325	0.9866	0.6106	3.4	0.1827		0.07677	0.9623	0.03481	0.9827		1.383	0.5008	2.073	0.3547
	DRD1	rs265981	add	-1.727	0.08658	-0.4627	0.6443	1.849	0.06677	0.4206	0.6748		1.13	0.262	-0.2596	0.7956		0.5175	0.6057	0.4026	0.6879
			domdev	0.3075	0.7589	-0.9232	0.3576	-0.3673	0.714	0.03593	0.9714		0.8015	0.4253	2.354	0.02007		1.037	0.3019	0.6215	0.5354
			age	0.7915	0.4301	-1.071	0.286	-1.682	0.09497	-0.751	0.454		-3.132	0.002456	-2.618	0.0099		-0.08345	0.9336	-0.0483	0.9616
			sex	0.3771	0.7067	-2.328	0.02148	-1.775	0.07833	-1.378	0.1704		1.276	0.2057	2.141	0.03416		-0.4246	0.6719	-0.9793	0.3293
			add x sex	0.8469	0.3986	1.478	0.1417	-0.3011	0.7638	0.5741	0.5669		0.8301	0.409	1.523	0.1303		0.04313	0.9657	0.4197	0.6754
			domdev x sex	0.09369	0.9255	0.2631	0.7929	0.312	0.7555	0.5861	0.5588		-0.9132	0.364	-2.282	0.02411		-1.648	0.1018	-0.5031	0.6158
			geno_2df	3.031	0.2197	1.454	0.4832	3.447	0.1784	0.2058	0.9022		3.056	0.2169	5.762	0.05609		1.866	0.3934	0.7668	0.6815
	DRD2	rs1076560	add	-1.604	0.1111	-0.9242	0.3571	0.5749	0.5663	0.5379	0.5915		0.3003	0.7647	-0.7108	0.4785		-0.7871	0.4326	0.02243	0.9821
			domdev	1.357	0.177	0.7272	0.4684	-0.8502	0.3968	-1.74	0.08413		-0.4399	0.6612	1.137	0.2577		0.479	0.6328	-1.901	0.05951
			age	0.3878	0.6988	-0.8172	0.4153	-0.9689	0.3344	-0.3697	0.7122		-2.483	0.01519	-2.684	0.008212		0.3347	0.7384	0.4932	0.6227
			sex	1.204	0.2307	-1.759	0.08095	-2.442	0.01596	-0.9396	0.3492		1.849	0.06822	2.428	0.01655		-2.464	0.01504	-2.558	0.01168
			add x sex	1.832	0.06915	0.04058	0.9677	-1.361	0.1759	-0.6548	0.5138		0.3828	0.7029	1.219	0.225		-0.008004	0.9936	0.5357	0.5931
			domdev x sex	-1.305	0.1942	0.2981	0.7661	0.8641	0.3891	0.4313	0.6669		-0.4391	0.6618	-1.13	0.2606		0.429	0.6686	0.4346	0.6646
			geno_2df	2.576	0.2758	0.8584	0.651	0.7725	0.6796	5.591	0.06107		0.2148	0.8982	1.458	0.4823		0.7053	0.7028	10.99	0.004103
		rs4648317	add	0.1765	0.8602	1.027	0.3064	0.08319	0.9338	-0.9085	0.3653		-2.108	0.03829	-1.371	0.1726		0.2893	0.7728	-0.2584	0.7965
			domdev	-0.9232	0.3576	-0.06729	0.9465	-0.3758	0.7077	0.9938	0.3221		1.571	0.1202	1.406	0.1621		-0.08996	0.9285	0.5991	0.5502
			age	0.6591	0.511	-1.055	0.2935	-1.212	0.2278	-1.042	0.2992		-2.373	0.0202	-2.352	0.02016		0.05093	0.9595	-0.4388	0.6616
			sex	1.377	0.1709	-0.7937	0.4288	-2.911	0.004247	-1.199	0.2329		1.795	0.07662	1.945	0.05396		-2.16	0.03263	-1.823	0.07062
			add x sex	-1.485	0.1399	0.05845	0.9535	-0.07521	0.9402	2.253	0.02592		1.716	0.09018	-0.476	0.6349		-0.3017	0.7633	1.93	0.05576
			domdev x sex	1.888	0.06133	-1.129	0.2608	0.2203	0.826	-2.078	0.03967		-1.53	0.1301	1.113	0.2678		0.1207	0.9041	-1.743	0.08377
			geno_2df	1.362	0.5061	2.017	0.3647	0.2161	0.8976	1.063	0.5878		4.459	0.1076	2.239	0.3264		0.1117	0.9457	0.4233	0.8093
	ANKK1	rs1800497	add	-1.662	0.09887	-0.8854	0.3776	0.269	0.7884	0.8918	0.3741		-1.223	0.2252	-0.1027	0.9183		-0.7796	0.4371	-0.3325	0.7401
			domdev	1.509	0.1336	0.7606	0.4483	-0.2245	0.8227	-1.912	0.05807		0.8884	0.3771	0.692	0.4902		0.6496	0.5171	-1.712	0.08927
			age	0.5043	0.6149	-0.8873	0.3766	-1.043	0.2991	-0.6389	0.524		-2.883	0.005123	-2.757	0.006666		0.1254	0.9004	0.4238	0.6724
			sex	0.9988	0.3198	-1.219	0.2249	-2.333	0.02118	-0.5623	0.5749		1.768	0.08102	2.728	0.007251		-2.589	0.01074	-2.494	0.01392
			add x sex	1.23	0.221	0.2936	0.7695	-1.032	0.3041	-0.3958	0.6929		1.857	0.06714	0.9114	0.3638		0.8	0.4252	0.3748	0.7084
			domdev x sex	-0.3775	0.7064	-0.6055	0.5459	0.5616	0.5754	-0.3661	0.7149		-1.877	0.06434	-1.474	0.143		0.03319	0.9736	0.8481	0.398
			geno_2df	2.899	0.2347	0.8005	0.6702	0.07323	0.964	4.449	0.1081		1.496	0.4733	0.9202	0.6312		0.6157	0.735	9.333	0.009405
	HTR1a	rs6295	add	-0.03392	0.973	0.491	0.6242	-0.9939	0.3221	-0.08941	0.9289		0.2508	0.8026	-0.6507	0.5164		0.6425	0.5217	0.09905	0.9213
			domdev	-0.6922	0.4901	-0.2544	0.7996	0.8006	0.4248	-0.09695	0.9229		-0.5337	0.595	0.7707	0.4423		-0.5897	0.5564	0.198	0.8434
			age	0.4292	0.6685	-1.043	0.2987	-1.311	0.1923	-0.8457	0.3992		-2.384	0.01953	-2.527	0.0127		0.2545	0.7995	0.006038	0.9952
			sex	-0.006215	0.9951	-0.04351	0.9654	-1.626	0.1064	0.3093	0.7576		0.4748	0.6362	0.6912	0.4907		-1.696	0.09238	0.3844	0.7013
			add x sex	-0.278	0.7814	-1.045	0.298	1.189	0.2365	-0.5418	0.5889		0.5614	0.5762	1.653	0.1006		0.6731	0.5021	-0.7831	0.435
			domdev x sex	2.281	0.0242	-0.1733	0.8627	-1.52	0.131	-1.049	0.2961		0.1686	0.8666	-0.8908	0.3746		-0.3391	0.7351	-1.363	0.1753
			geno_2df	0.4914	0.7821	0.2817	0.8686	1.474	0.4785	0.01954	0.9903		0.3124	0.8554	0.9179	0.632		0.6849	0.71	0.05397	0.9734
	HTR2a	rs6311	add	-0.4224	0.6734	-1.163	0.2471	0.6245	0.5334	-0.3164	0.7522		1.503	0.1369	-0.8621	0.3902		-1.81	0.07263	-0.282	0.7784
			domdev	0.6685	0.505	-0.3756	0.7078	0.7944	0.4284	0.5686	0.5706		-0.1072	0.9149	-0.8562	0.3934		-0.4884	0.6261	-0.9249	0.3567
			age	0.2867	0.7748	-1.053	0.2942	-1.138	0.2574	-0.5172	0.6059		-2.548	0.0128	-2.9	0.004372		-0.06596	0.9475	0.2278	0.8202
			sex	0.6599	0.5105	-1.413	0.1599	-1.984	0.04937	-0.1044	0.917		1.285	0.2027	0.254	0.7999		-3.205	0.0017	-0.433	0.6657
			add x sex	0.7478	0.4559	1.363	0.1751	-0.8948	0.3725	-0.9779	0.3299		-0.6759	0.5011	1.427	0.156		2.317	0.02209	-1.533	0.1278
			domdev x sex	0.08441	0.9329	-1.352	0.1788	0.6284	0.5308	-0.08895	0.9293		1.072	0.2871	1.147	0.2533		-0.3984	0.691	0.3042	0.7615
			geno_2df	0.521	0.7707	1.8	0.4066	1.32	0.5168	0.3583	0.836		2.281	0.3197	1.933	0.3804		4.125	0.1271	1.113	0.5733
	Note: shading denotes p values (for DD, DOMDEX or 2DF paramaters, sex and age ignored)							p<0.05					p<0.01					p<0.001
