# Supplementary material for: The Influence of Genetic Variation on Social Disposition, Romantic Relationships and Social Networks: a Replication Study
Source: Adapt Human Behav Physiol. 2018 Aug 29;4(4):400–22. doi: 10.1007/s40750-018-0101-8 (PMC6190642; doi:10.1007/s40750-018-0101-8)
Supplement: Supplementary file 3 — The t statistics for the PLINK models for each of the SNPs and social measures, indicating the p-level for significant genetic associations (for clarity of presentation, the significance levels for age and sex covariates are not shown), for the non-Caucasian sample. (XLSX 38 kb) [file 40750_2018_101_MOESM3_ESM.xlsx]

## Sheet: summary_nonwhite_nomi.csv
Table S3. Non-White Sample Results Summary Table
Gene	SNP	Model	Avoidant (t)	Avoidant (p)	Anxiety (t)	Anxiety (p)	EQ_mean (t)	EQ_mean (p)	RTME (t)	RTME (p)	RAS_total (t)	RAS_total (p)	SOI_mean (t)	SOI_mean (p)	network (t)	network (p)	IOS_community (t)	IOS_community (p)
AR	rs6152	ADD	0.1088	0.9137	-0.2903	0.7727	0.9103	0.3666	1.278	0.2065	0.6848	0.4989	0.915	0.3642	0.8919	0.3763	0.187	0.8523
	[AA 5 / GA 8 / GG 48]	age	-2.212	0.03108	-0.5215	0.6041	-0.1286	0.8981	0.6562	0.5144	-0.3237	0.7485	-0.7939	0.4307	-2.268	0.02727	1.514	0.1355
	[female only 0 / 8 / 22]	SEX	1.884	0.06472	0.2735	0.7854	-1.618	0.1113	0.05375	0.9573	-0.5925	0.5581	3.685	0.0005246	-0.91	0.3668	0.538	0.5927
		ADDxSEX	0.974	0.3342	0.9145	0.3644	-0.5176	0.6068	-0.9728	0.3349	-0.09473	0.9252	-0.2207	0.8261	-1.397	0.1681	0.2256	0.8223
OPRM1	rs1799971	ADD	-0.9598	0.3411	-1.733	0.08841	-0.8562	0.3954	0.5021	0.6176	-0.3813	0.7057	0.01527	0.9879	-0.7353	0.4651	1.127	0.2644
	[GG 6 / GA 29 / AA 30]	DOMDEV	-0.6801	0.4992	0.8903	0.377	1.453	0.1517	1.449	0.153	1.04	0.3065	1.101	0.2755	-0.3022	0.7636	0.3375	0.737
		age	-1.334	0.1873	-1.019	0.3124	0.2725	0.7862	0.2535	0.8008	-1.004	0.3233	-0.5106	0.6116	-0.9695	0.3364	2.176	0.03361
		SEX	1.375	0.1745	0.2024	0.8403	-0.713	0.4787	0.5284	0.5993	-1.077	0.29	3.516	0.0008659	-1.814	0.07499	1.111	0.271
		ADDxSEX	0.9096	0.3668	1.299	0.199	-0.2411	0.8103	-0.8408	0.404	0.608	0.5477	-0.384	0.7024	-0.2437	0.8083	-1.497	0.1399
		DOMDEVxSEX	-0.5566	0.58	-1.16	0.2506	-0.9997	0.3216	-0.1754	0.8614	-0.2384	0.8132	-0.5576	0.5793	0.9827	0.3299	0.149	0.8821
		USER_2DF	2.626	0.269	3.007	0.2223	2.141	0.3428	3.97	0.1374	1.09	0.58	1.603	0.4488	1.101	0.5768	2.284	0.3192
	rs495491	ADD	NA	NA	NA	NA	NA	NA	NA	NA	NA	NA	NA	NA	NA	NA	NA	NA
	[CC 3 / CT 18 / TT 45]	DOMDEV	NA	NA	NA	NA	NA	NA	NA	NA	NA	NA	NA	NA	NA	NA	NA	NA
		age	NA	NA	NA	NA	NA	NA	NA	NA	NA	NA	NA	NA	NA	NA	NA	NA
		SEX	NA	NA	NA	NA	NA	NA	NA	NA	NA	NA	NA	NA	NA	NA	NA	NA
		ADDxSEX	NA	NA	NA	NA	NA	NA	NA	NA	NA	NA	NA	NA	NA	NA	NA	NA
		DOMDEVxSEX	NA	NA	NA	NA	NA	NA	NA	NA	NA	NA	NA	NA	NA	NA	NA	NA
		USER_2DF	NA	NA	NA	NA	NA	NA	NA	NA	NA	NA	NA	NA	NA	NA	NA	NA
	rs3778151	ADD	NA	NA	NA	NA	NA	NA	NA	NA	NA	NA	NA	NA	NA	NA	NA	NA
	[CC 0 / CT 17 / TT 49]	DOMDEV	NA	NA	NA	NA	NA	NA	NA	NA	NA	NA	NA	NA	NA	NA	NA	NA
		age	NA	NA	NA	NA	NA	NA	NA	NA	NA	NA	NA	NA	NA	NA	NA	NA
		SEX	NA	NA	NA	NA	NA	NA	NA	NA	NA	NA	NA	NA	NA	NA	NA	NA
		ADDxSEX	NA	NA	NA	NA	NA	NA	NA	NA	NA	NA	NA	NA	NA	NA	NA	NA
		DOMDEVxSEX	NA	NA	NA	NA	NA	NA	NA	NA	NA	NA	NA	NA	NA	NA	NA	NA
		USER_2DF	NA	NA	NA	NA	NA	NA	NA	NA	NA	NA	NA	NA	NA	NA	NA	NA
	rs2075572	ADD	1.571	0.1218	2.431	0.01823	-0.5013	0.6181	-1.626	0.1098	-0.06244	0.9506	-0.5045	0.6159	0.2916	0.7716	-1.753	0.08493
	[GG 5 / GC 21 / CC 38]	DOMDEV	0.09414	0.9253	-0.3585	0.7213	0.5296	0.5985	0.7715	0.4437	-0.7016	0.4886	0.05687	0.9548	-0.06761	0.9463	0.4908	0.6254
		age	-2.403	0.01955	-2.152	0.03563	0.2938	0.77	1.568	0.1226	-0.3172	0.7534	-0.06331	0.9497	-1.561	0.1242	2.768	0.007592
		SEX	2.774	0.007476	1.841	0.07076	-1.732	0.08859	-1.148	0.2558	-1.584	0.1241	2.079	0.04226	-1.567	0.1228	-0.4842	0.6301
		ADDxSEX	-1.267	0.2105	-2.102	0.04	0.8584	0.3942	1.714	0.0922	0.3232	0.7488	1.012	0.3158	0.6278	0.5327	0.8643	0.391
		DOMDEVxSEX	-0.1177	0.9067	0.4001	0.6906	-0.6973	0.4885	-0.8769	0.3844	0.7363	0.4675	0.03614	0.9713	-0.8285	0.4109	0.3179	0.7517
		USER_2DF	6.035	0.04892	10.61	0.00496	0.3062	0.858	3.079	0.2145	0.9257	0.6295	0.4812	0.7862	0.1328	0.9358	4.554	0.1026
	rs648893	ADD	NA	NA	NA	NA	NA	NA	NA	NA	NA	NA	NA	NA	NA	NA	NA	NA
	[GG 1 / GA 11 / AA 54]	DOMDEV	NA	NA	NA	NA	NA	NA	NA	NA	NA	NA	NA	NA	NA	NA	NA	NA
		age	NA	NA	NA	NA	NA	NA	NA	NA	NA	NA	NA	NA	NA	NA	NA	NA
		SEX	NA	NA	NA	NA	NA	NA	NA	NA	NA	NA	NA	NA	NA	NA	NA	NA
		ADDxSEX	NA	NA	NA	NA	NA	NA	NA	NA	NA	NA	NA	NA	NA	NA	NA	NA
		DOMDEVxSEX	NA	NA	NA	NA	NA	NA	NA	NA	NA	NA	NA	NA	NA	NA	NA	NA
		USER_2DF	NA	NA	NA	NA	NA	NA	NA	NA	NA	NA	NA	NA	NA	NA	NA	NA
AVPR1a	rs11174811	ADD	NA	NA	NA	NA	NA	NA	NA	NA	NA	NA	NA	NA	NA	NA	NA	NA
	[AA 0 / AC 8 / CC 57]	DOMDEV	NA	NA	NA	NA	NA	NA	NA	NA	NA	NA	NA	NA	NA	NA	NA	NA
		age	NA	NA	NA	NA	NA	NA	NA	NA	NA	NA	NA	NA	NA	NA	NA	NA
		SEX	NA	NA	NA	NA	NA	NA	NA	NA	NA	NA	NA	NA	NA	NA	NA	NA
		ADDxSEX	NA	NA	NA	NA	NA	NA	NA	NA	NA	NA	NA	NA	NA	NA	NA	NA
		DOMDEVxSEX	NA	NA	NA	NA	NA	NA	NA	NA	NA	NA	NA	NA	NA	NA	NA	NA
		USER_2DF	NA	NA	NA	NA	NA	NA	NA	NA	NA	NA	NA	NA	NA	NA	NA	NA
	rs7294536	ADD	-0.04563	0.9638	0.8567	0.3952	-1.006	0.3187	-0.3744	0.7095	0.4546	0.6529	-0.9752	0.3336	-1.348	0.1831	-1.654	0.1036
	[CC 3 / CT 17 / TT 44]	DOMDEV	0.225	0.8228	-1.038	0.3035	0.3651	0.7164	0.131	0.8963	-0.3426	0.7344	0.9514	0.3455	0.854	0.3968	0.7806	0.4383
		age	-0.8387	0.4052	-1.263	0.2117	0.381	0.7046	1.195	0.2373	-1.851	0.07467	-0.5642	0.5749	-1.742	0.08704	1.972	0.05351
		SEX	2.347	0.02244	0.5727	0.5691	-2.469	0.01657	-0.2577	0.7976	-1.542	0.1344	3.026	0.003735	-2.107	0.0396	-0.1595	0.8739
		ADDxSEX	-0.8444	0.402	0.04434	0.9648	-0.2189	0.8275	0.1123	0.911	1.388	0.1759	0.923	0.36	1.126	0.2649	1.105	0.274
		DOMDEVxSEX	0.4372	0.6636	-0.2799	0.7806	1.325	0.1906	-0.0216	0.9828	-0.91	0.3706	-0.5808	0.5637	-0.3277	0.7444	-0.7502	0.4562
		USER_2DF	0.0814	0.9601	1.098	0.5775	1.311	0.5191	0.1845	0.9119	0.2228	0.8946	1.072	0.5851	1.855	0.3955	3.141	0.208
OXTR	rs7632287	ADD	NA	NA	NA	NA	NA	NA	NA	NA	NA	NA	NA	NA	NA	NA	NA	NA
	[AA 1/ AG 15 / GG 50]	DOMDEV	NA	NA	NA	NA	NA	NA	NA	NA	NA	NA	NA	NA	NA	NA	NA	NA
		age	NA	NA	NA	NA	NA	NA	NA	NA	NA	NA	NA	NA	NA	NA	NA	NA
		SEX	NA	NA	NA	NA	NA	NA	NA	NA	NA	NA	NA	NA	NA	NA	NA	NA
		ADDxSEX	NA	NA	NA	NA	NA	NA	NA	NA	NA	NA	NA	NA	NA	NA	NA	NA
		DOMDEVxSEX	NA	NA	NA	NA	NA	NA	NA	NA	NA	NA	NA	NA	NA	NA	NA	NA
		USER_2DF	NA	NA	NA	NA	NA	NA	NA	NA	NA	NA	NA	NA	NA	NA	NA	NA
	rs1042778	ADD	0.8014	0.4261	-0.685	0.496	-2.202	0.03162	1.542	0.1285	0.5801	0.5662	0.9702	0.336	-0.9843	0.3291	-1.394	0.1684
	[T 8/TG 28 /GG 30]	DOMDEV	-0.2231	0.8242	-1.256	0.2141	1.723	0.09012	-0.8971	0.3734	-0.6666	0.5101	-0.4504	0.6541	2.132	0.03726	1.201	0.2345
		age	-1.501	0.1387	-0.8365	0.4062	0.6972	0.4884	0.588	0.5588	-0.9239	0.3629	-0.6498	0.5184	-1.541	0.1287	2.642	0.01054
		SEX	1.94	0.0571	-0.7144	0.4778	-2.289	0.02568	0.3148	0.7541	-0.2468	0.8067	2.83	0.006382	-0.6269	0.5332	-0.07764	0.9384
		ADDxSEX	-0.5465	0.5868	0.8359	0.4066	2.672	0.009738	-1.902	0.06219	-0.808	0.4254	-1.14	0.259	0.1883	0.8513	1.776	0.08094
		DOMDEVxSEX	0.2126	0.8323	0.5197	0.6052	-1.871	0.06633	1.074	0.2874	0.1082	0.9146	1.445	0.1537	-0.5645	0.5746	-1.802	0.07664
		USER_2DF	0.7877	0.6745	5.373	0.06811	5.009	0.08174	2.394	0.3021	0.4772	0.7877	0.9923	0.6089	4.802	0.09062	2.103	0.3494
	rs237887	ADD	-1.844	0.07022	1.3	0.1988	1.476	0.1454	-1.179	0.2435	0.1127	0.911	-0.983	0.3297	-0.7442	0.4597	0.895	0.3744
	[GG 16/ GA 30 / AA 20]	DOMDEV	-0.1891	0.8507	-0.2287	0.8199	0.4736	0.6375	-1.383	0.172	-0.5368	0.5954	0.2695	0.7885	0.627	0.5331	0.3412	0.7341
		age	-1.896	0.06283	-0.7064	0.4827	0.4707	0.6396	0.5903	0.5573	-0.8728	0.3897	-0.7317	0.4673	-1.903	0.06196	2.341	0.02264
		SEX	0.617	0.5396	1.471	0.1467	-0.1301	0.8969	-1.331	0.1886	-1.521	0.1388	2.756	0.007799	-2.501	0.01522	0.9762	0.333
		ADDxSEX	1.511	0.136	-1.8	0.07691	-0.661	0.5112	0.825	0.4128	0.3995	0.6924	0.03654	0.971	1.45	0.1526	-1.211	0.2306
		DOMDEVxSEX	-0.5505	0.584	0.3415	0.734	-1.19	0.2389	0.7699	0.4445	1.107	0.277	-0.8977	0.3731	0.9259	0.3584	-0.06329	0.9497
		USER_2DF	3.528	0.1714	1.702	0.4271	2.549	0.2796	3.536	0.1707	0.2882	0.8658	0.9991	0.6068	0.8677	0.648	0.9809	0.6123
	rs2268490	ADD	-1.085	0.2824	1.356	0.1805	1.172	0.2459	0.2816	0.7793	NA	NA	-0.639	0.5254	-0.8231	0.4139	0.1891	0.8507
	[TT 4/TC 24 /CC 37]	DOMDEV	0.8515	0.398	-0.1733	0.863	-0.5785	0.5651	-0.5989	0.5517	NA	NA	-0.06669	0.9471	0.654	0.5158	1.364	0.1777
		age	-1.37	0.176	-0.6136	0.5419	0.229	0.8197	1.069	0.2897	NA	NA	-0.6389	0.5254	-2.042	0.04575	2.23	0.02964
		SEX	3.106	0.002935	1.511	0.1362	-1.407	0.1647	-0.3266	0.7452	NA	NA	2.955	0.004535	-2.165	0.03461	-0.06958	0.9448
		ADDxSEX	1.068	0.2898	-0.5297	0.5984	-1.296	0.2001	-0.238	0.8128	NA	NA	-1.269	0.2097	-0.118	0.9065	-0.004386	0.9965
		DOMDEVxSEX	-2.249	0.02836	-0.4448	0.6581	1.226	0.2252	0.02267	0.982	NA	NA	1.299	0.199	0.8339	0.4078	-0.04431	0.9648
		USER_2DF	1.288	0.5251	2.232	0.3275	1.376	0.5026	0.3588	0.8358	NA	NA	0.6295	0.73	0.7461	0.6886	2.983	0.225
	rs2254298	ADD	-0.4929	0.6239	1.913	0.06068	0.7652	0.4472	-0.4092	0.6839	NA	NA	0.6305	0.5309	-0.8527	0.3974	0.8309	0.4094
	[AA 2/ AG 20 / GG 43]	DOMDEV	0.1986	0.8433	-1.689	0.0965	0.01246	0.9901	1.387	0.171	NA	NA	-0.6547	0.5153	0.6097	0.5445	0.09355	0.9258
		age	-1.462	0.1492	-0.8684	0.3888	0.3347	0.739	1.196	0.2367	NA	NA	-0.4992	0.6195	-1.748	0.08577	2.701	0.009055
		SEX	2.056	0.04428	1.065	0.2913	-1.708	0.09298	0.08018	0.9364	NA	NA	3.813	0.0003399	-1.79	0.07869	-0.2322	0.8172
		ADDxSEX	0.9578	0.3422	-1.196	0.2365	-1.05	0.298	0.2796	0.7808	NA	NA	-1.822	0.07365	0.04703	0.9627	-0.4829	0.631
		DOMDEVxSEX	-0.855	0.3961	0.6905	0.4927	1.197	0.2364	-1.16	0.2509	NA	NA	1.296	0.2001	0.2744	0.7847	0.9364	0.3529
		USER_2DF	0.3349	0.8458	3.752	0.1532	1.562	0.4579	2.965	0.227	NA	NA	0.4641	0.7929	0.7363	0.692	2.135	0.3438
	rs13316193	ADD	0.2137	0.8316	-0.3396	0.7354	-1.722	0.09046	0.9209	0.361	0.4891	0.6285	1.679	0.09866	-0.5663	0.5734	-0.7229	0.4726
	[CC 6/ CT 28 / TT 31]	DOMDEV	1.089	0.2807	0.1435	0.8864	0.7111	0.4799	-0.7502	0.4563	-0.8505	0.402	-1.339	0.186	0.9515	0.3454	1.272	0.2083
		age	-1.422	0.1605	-1.107	0.2729	0.01483	0.9882	1.071	0.2888	-0.7096	0.4836	-0.3726	0.7108	-1.7	0.09454	2.266	0.02723
		SEX	2.384	0.02041	-0.06343	0.9496	-2.017	0.04829	-0.2564	0.7986	-1.148	0.2604	3.03	0.003677	-0.5059	0.6149	1.146	0.2566
		ADDxSEX	-0.6917	0.4919	0.8336	0.4079	2.033	0.0466	-0.8883	0.3782	-0.2899	0.774	-0.7577	0.4517	-0.2679	0.7897	0.4006	0.6902
		DOMDEVxSEX	-0.07881	0.9375	-0.4166	0.6785	-1.364	0.1778	0.6694	0.506	0.5139	0.6112	0.2854	0.7764	-0.2044	0.8388	-1.511	0.1361
		USER_2DF	4.163	0.1248	0.1548	0.9255	4.034	0.1331	0.8515	0.6533	0.7326	0.6933	2.82	0.2442	0.9907	0.6094	1.818	0.4029
	rs53576	ADD	-1.394	0.1686	1.001	0.3209	1.317	0.193	-0.09333	0.926	-0.8535	0.4004	-0.5556	0.5807	-1.438	0.156	-0.1288	0.898
	[AA 9/ AG 33 / GG 22]	DOMDEV	0.6373	0.5265	-0.3581	0.7216	-0.6968	0.4888	-0.6766	0.5015	1.433	0.1626	-1.421	0.1609	0.8413	0.4038	-1.394	0.1688
		age	-1.082	0.2838	-1.193	0.2379	-0.1765	0.8605	1.262	0.2124	-0.09123	0.9279	-0.7125	0.4791	-1.697	0.09521	2.075	0.04252
		SEX	0.4361	0.6644	1.125	0.2654	-0.3148	0.754	-1.527	0.1326	-0.9185	0.3659	2.353	0.02218	-1.045	0.3007	-0.5212	0.6043
		ADDxSEX	1.198	0.2358	-1.361	0.1789	-1.326	0.1902	1.205	0.2335	0.999	0.326	-0.4256	0.672	1.135	0.2613	-0.04061	0.9677
		DOMDEVxSEX	0.1885	0.8512	0.3562	0.723	0.2161	0.8297	0.6373	0.5266	-0.874	0.3893	0.6428	0.523	-0.8942	0.375	0.9039	0.3698
		USER_2DF	1.963	0.3748	1.003	0.6058	1.788	0.409	0.5758	0.7498	2.095	0.3508	3.36	0.1864	2.181	0.336	2.416	0.2988
	rs237897	ADD	-0.4799	0.6331	1.35	0.1821	0.2064	0.8372	-0.07876	0.9375	-1.243	0.2235	-0.8085	0.4221	-2.052	0.04474	-0.7027	0.485
	[AA 12/ AG 33 / GG 21]	DOMDEV	1.174	0.245	-0.5888	0.5583	-0.7749	0.4415	0.1643	0.8701	0.5466	0.5887	-0.5295	0.5985	0.1559	0.8766	-0.3581	0.7215
		age	-1.105	0.2735	-1.105	0.2737	-0.0005041	0.9996	1.177	0.244	-0.3273	0.7457	-0.6041	0.5481	-1.64	0.1064	1.818	0.0742
		SEX	1.445	0.1537	1.297	0.1997	-1.428	0.1586	-0.927	0.3578	-1.026	0.3129	1.967	0.05397	-2.675	0.009703	0.5547	0.5812
		ADDxSEX	0.5441	0.5884	-2.106	0.03948	-0.1241	0.9016	1.036	0.3047	0.6521	0.5193	0.3315	0.7414	2.285	0.02597	-0.3257	0.7458
		DOMDEVxSEX	-0.5037	0.6164	1.002	0.3205	0.4694	0.6405	-0.1923	0.8482	0.01769	0.986	-0.06089	0.9517	0.1391	0.8899	-0.8305	0.4096
		USER_2DF	1.455	0.4832	1.949	0.3774	0.6053	0.7389	0.03017	0.985	1.545	0.4618	1.122	0.5707	4.253	0.1192	0.7346	0.6926
	rs4686302	ADD	0.1119	0.9113	0.5478	0.5859	0.3231	0.7478	-0.07714	0.9388	-1.185	0.2452	0.4954	0.6222	2.069	0.04305	0.4439	0.6587
	[TT 3/ TC 15 / CC 48]	DOMDEV	2	0.05008	1.17	0.2468	-1.057	0.295	-0.9614	0.3404	0.8921	0.3795	-0.1662	0.8686	-1.447	0.1532	-0.8471	0.4004
		age	-2.007	0.04934	-1.387	0.1707	0.4982	0.6202	1.178	0.2435	-0.9596	0.3449	-0.4377	0.6632	-1.522	0.1334	2.329	0.0233
		SEX	3.166	0.002446	1.193	0.2378	-2.459	0.01687	-1.172	0.246	-0.8339	0.411	3.902	0.0002512	-1.161	0.2505	-0.0271	0.9785
		ADDxSEX	0.07003	0.9444	-0.3684	0.7139	-0.1505	0.8809	-0.02407	0.9809	0.1452	0.8855	-1.308	0.1962	-2.015	0.04851	-0.02923	0.9768
		DOMDEVxSEX	-1.795	0.07784	-0.9288	0.3568	1.149	0.2553	1.177	0.2441	-0.6642	0.5117	0.9634	0.3393	1.398	0.1674	0.3066	0.7602
		USER_2DF	9.026	0.01097	5.396	0.06733	1.517	0.4685	2.013	0.3655	1.441	0.4866	0.3212	0.8516	4.283	0.1175	0.7754	0.6786
	rs2228485	ADD	1.578	0.1198	0.1029	0.9184	-1.144	0.2572	0.744	0.4599	-0.4365	0.6656	1.386	0.1709	1.27	0.2093	0.4207	0.6755
	[CC 9/ CT 20 / TT37]	DOMDEV	-0.4065	0.6858	0.5562	0.5801	-0.7067	0.4825	-0.3241	0.7471	-0.01236	0.9902	-1.246	0.2179	-2.13	0.03744	-1.108	0.2725
		age	-1.723	0.09006	-0.9045	0.3694	-0.02958	0.9765	1.2	0.235	-0.7897	0.4359	-0.4258	0.6718	-2.156	0.03524	2.155	0.03525
		SEX	2.936	0.004739	0.7896	0.4329	-3.475	0.0009628	-0.04064	0.9677	-1.228	0.229	3.031	0.00364	-1.362	0.1784	-0.1368	0.8916
		ADDxSEX	-2.187	0.03273	-0.1183	0.9062	1.214	0.2295	-0.516	0.6078	0.1759	0.8616	-0.179	0.8586	-0.708	0.4818	0.1771	0.8601
		DOMDEVxSEX	0.9347	0.3538	-0.3739	0.7098	1.805	0.07617	-0.3934	0.6955	0.6515	0.5197	0.1524	0.8794	0.1278	0.8987	-0.0618	0.9509
		USER_2DF	2.754	0.2523	0.5317	0.7666	3.725	0.1553	0.5852	0.7463	0.2523	0.8815	2.282	0.3196	4.561	0.1022	1.267	0.5308
DRD1	rs265981	ADD	-0.07439	0.941	-2.021	0.04781	1.012	0.3156	-1.146	0.2566	0.5482	0.5876	-0.6851	0.496	2.159	0.03498	0.4166	0.6784
	[AA 10 / AG 21 / GG 35]	DOMDEV	0.1511	0.8804	1.48	0.1442	0.08117	0.9356	1.006	0.3185	-0.6389	0.5277	-0.9021	0.3707	-1.57	0.1218	-1.884	0.06448
		age	-1.235	0.2218	-1.246	0.2175	-0.0454	0.9639	1.112	0.271	-0.3097	0.7589	-0.1377	0.891	-1.157	0.2519	2.588	0.01213
		SEX	1.987	0.05155	-0.9249	0.3588	-1.25	0.2162	-0.2006	0.8418	-1.071	0.2926	2.855	0.005968	-0.6701	0.5055	-0.9173	0.3627
		ADDxSEX	0.9192	0.3617	2.808	0.006755	-1.429	0.1582	2.159	0.03506	0.2375	0.8139	0.1679	0.8673	-1.003	0.3201	-1.511	0.1361
		DOMDEVxSEX	-1.439	0.1553	-0.5012	0.6181	1.53	0.1313	-3.506	0.0008941	1.05	0.3023	-0.4831	0.6309	0.3743	0.7095	3.764	0.0003868
		USER_2DF	0.02482	0.9877	5.279	0.0714	1.11	0.574	2.016	0.3649	0.6382	0.7268	1.6	0.4493	5.992	0.04998	3.551	0.1694
DRD2	rs1076560	ADD	0.8279	0.4111	0.4747	0.6368	0.2178	0.8284	0.2056	0.8379	NA	NA	0.6917	0.4919	-0.6588	0.5126	-0.9333	0.3545
	[TT 7 / TC 24 / CC 34]	DOMDEV	-2.284	0.02607	-0.5274	0.5999	1.237	0.2211	-0.1688	0.8666	NA	NA	-0.45	0.6544	1.296	0.2001	0.4923	0.6244
		age	-1.35	0.1824	-0.7002	0.4866	0.2074	0.8364	0.946	0.3482	NA	NA	-0.07459	0.9408	-1.681	0.09829	2.31	0.02445
		SEX	1.138	0.2598	-0.2094	0.8349	-0.6029	0.5489	-0.2094	0.8349	NA	NA	3.045	0.003523	-0.2831	0.7781	-0.4071	0.6854
		ADDxSEX	-1.097	0.2772	0.823	0.4139	0.3284	0.7438	-0.7223	0.4731	NA	NA	-0.3159	0.7532	-0.2941	0.7697	1.699	0.09458
		DOMDEVxSEX	2.451	0.01728	0.3125	0.7558	-1.762	0.08331	0.4909	0.6254	NA	NA	0.5571	0.5797	-1.105	0.2738	-1.071	0.2886
		USER_2DF	5.346	0.06904	0.3376	0.8447	2.462	0.292	0.04844	0.9761	NA	NA	0.4929	0.7816	1.68	0.4316	0.872	0.6466
	rs4648317	ADD	-0.9776	0.3324	-1.248	0.217	0.5375	0.593	-0.6419	0.5235	1.006	0.3224	-0.8429	0.4028	0.5549	0.5811	0.7276	0.4698
	[TT 7 / TC 24 / CC 34]	DOMDEV	0.4206	0.6756	1.487	0.1423	-1.241	0.2197	-0.1943	0.8466	-1.023	0.3144	0.5109	0.6114	-0.9858	0.3284	-1.37	0.176
		age	-1.421	0.1607	-0.9741	0.334	-0.131	0.8962	0.9529	0.3447	-0.4222	0.6759	-0.345	0.7314	-1.742	0.08691	2.294	0.02544
		SEX	0.8678	0.3891	0.8708	0.3874	-2.423	0.01852	-0.6845	0.4965	0.09574	0.9244	1.682	0.09797	-1.452	0.1519	-0.1066	0.9154
		ADDxSEX	1.165	0.2486	1.006	0.3188	0.5136	0.6095	0.2906	0.7725	-2.929	0.006441	1.498	0.1396	-0.4902	0.6259	-1.271	0.2088
		DOMDEVxSEX	0.271	0.7873	-1.817	0.07431	0.4157	0.6791	0.3241	0.7471	1.787	0.08412	0.6303	0.531	0.9724	0.335	1.49	0.1416
		USER_2DF	1.025	0.5991	2.364	0.3066	1.648	0.4388	1.013	0.6027	1.542	0.4626	0.7117	0.7006	0.9807	0.6124	1.912	0.3844
ANKK1	rs1800497	ADD	0.2813	0.7795	-1.142	0.2581	-0.5066	0.6143	0.83	0.41	NA	NA	0.9137	0.3647	-0.4719	0.6388	-1.623	0.11
	[TT 7 / TC 32 / CC 26]	DOMDEV	-2.145	0.03612	-0.2507	0.803	1.971	0.05348	0.05911	0.9531	NA	NA	-0.2428	0.809	0.5672	0.5728	1.279	0.2059
		age	-1.474	0.1458	-1.116	0.2688	0.4975	0.6207	0.7767	0.4406	NA	NA	-0.3583	0.7214	-1.697	0.09517	2.403	0.01949
		SEX	0.411	0.6826	-0.4111	0.6825	-1.154	0.2533	0.5463	0.587	NA	NA	3.097	0.00303	-0.6378	0.5262	-0.7209	0.4739
		ADDxSEX	-0.6704	0.5053	1.45	0.1525	1.448	0.1529	-0.5197	0.6053	NA	NA	-0.3631	0.7179	0.02012	0.984	1.816	0.0745
		DOMDEVxSEX	2.566	0.0129	-0.3709	0.712	-1.901	0.06225	-0.7138	0.4783	NA	NA	0.03264	0.9741	-0.8745	0.3855	-0.8411	0.4037
		USER_2DF	4.97	0.08333	1.879	0.3909	3.968	0.1375	0.8504	0.6536	NA	NA	0.8503	0.6537	0.3957	0.8205	3.125	0.2096
HTR1a	rs6295	ADD	1.135	0.261	0.8772	0.384	-0.518	0.6064	-0.2105	0.8341	0.5574	0.5814	0.3762	0.7082	-0.3171	0.7523	-0.8839	0.3804
	[GG 9/ GC 31 / CC 26]	DOMDEV	-0.1061	0.9158	-0.8624	0.3919	0.6447	0.5216	-0.06565	0.9479	-0.6987	0.4901	-0.4443	0.6585	0.1673	0.8677	0.163	0.8711
		age	-1.508	0.137	-0.84	0.4043	-0.01515	0.988	1.02	0.3123	-0.5399	0.5933	-0.2559	0.7989	-1.662	0.102	2.238	0.02904
		SEX	1.962	0.05451	0.3058	0.7608	-0.8433	0.4024	-0.3221	0.7486	-0.7875	0.4372	2.455	0.0171	-0.7831	0.4367	0.2528	0.8013
		ADDxSEX	-1.49	0.1417	-0.4197	0.6762	0.5003	0.6187	-0.9749	0.3337	-0.8816	0.385	-0.04364	0.9653	0.07104	0.9436	0.8838	0.3804
		DOMDEVxSEX	1.276	0.207	0.3809	0.7046	-1.266	0.2106	1.398	0.1674	1.137	0.2646	0.1021	0.919	-0.469	0.6408	-1.204	0.2332
		USER_2DF	1.927	0.3815	0.9248	0.6298	0.4351	0.8045	0.1103	0.9464	0.5022	0.7779	0.212	0.8994	0.1025	0.95	1.05	0.5915
HRT2a	rs6311	ADD	0.566	0.5735	0.4631	0.645	-0.8196	0.4157	-0.5852	0.5607	0.112	0.9116	-1.111	0.2712	-0.5888	0.5583	-2.37	0.02106
	[TT 15/ TC 29/ CC 22]	DOMDEV	-0.4698	0.6402	1.644	0.1055	0.2812	0.7796	-0.2883	0.7741	-0.1713	0.8652	0.7817	0.4376	0.4389	0.6624	0.0206	0.9836
		age	-1.446	0.1534	-0.6243	0.5348	0.06436	0.9489	1.01	0.3168	-0.6774	0.5034	-0.3908	0.6974	-1.414	0.1626	2.18	0.03326
		SEX	1.382	0.1722	1.762	0.08331	-0.7864	0.4348	-0.8493	0.3993	-0.1189	0.9062	3.497	0.0009106	-0.7907	0.4323	-0.389	0.6987
		ADDxSEX	-0.2144	0.831	-0.9691	0.3365	0.2393	0.8117	0.2955	0.7687	-1.307	0.201	0.498	0.6204	-0.1027	0.9186	0.8943	0.3748
		DOMDEVxSEX	0.3464	0.7303	-1.17	0.2467	-1.261	0.2125	0.5403	0.5911	0.4911	0.627	-2.531	0.01411	-0.09661	0.9234	-0.1377	0.891
		USER_2DF	0.4494	0.7987	3.384	0.1841	0.6843	0.7102	0.5113	0.7744	0.03331	0.9835	1.549	0.4609	0.4508	0.7982	5.855	0.05352
Note: shading denotes p values (for DD, DOMDEX or 2DF paramaters, sex and age ignored)			p<0.05	p<0.05			p<0.01	p<0.01	p<0.001	p<0.001
